# Supplementary material for: Machine Learning-Assisted Drug Repurposing Framework for Discovery of Aurora Kinase B Inhibitors
Source: Pharmaceuticals (Basel). 2024 Dec 25;18(1):13. doi: 10.3390/ph18010013 (PMC11768374; doi:10.3390/ph18010013)
Supplement: Supplementary file 1 [file pharmaceuticals-18-00013-s001.zip]

Archive with 1 entries (1 files):
- pharmaceuticals-3385089-supplementary.pdf
